# Supplementary material for: Electrospun 5-Chloro-7-iodo-8-hydroxyquinoline (Clioquinol)-Containing Poly(3-hydroxybutyrate)/Polyvinylpyrrolidone Antifungal Materials Prospective as Active Dressings against Esca
Source: Polymers (Basel). 2022 Jan 18;14(3):367. doi: 10.3390/polym14030367 (PMC8838117; doi:10.3390/polym14030367)
Supplement: Supplementary file 1 [file polymers-14-00367-s001.zip]

Archive with 1 entries (1 files):
- polymers-1554566-supplementary.pdf
